# Supplementary material for: Cognitive reserve and TMEM106B genotype modulate brain damage in presymptomatic frontotemporal dementia: a GENFI study
Source: Brain. 2017 Apr 27;140(6):1784–91. doi: 10.1093/brain/awx103 (PMC5445253; doi:10.1093/brain/awx103)
Supplement: Supplementary Data [file awx103_Supp.zip]

Archive with 5 entries (4 files):
- awx103-suppl_data/
- awx103-suppl_data/brain-2016-02105-File005.pdf
- awx103-suppl_data/brain-2016-02105-File006.pdf
- awx103-suppl_data/brain-2016-02105-File007.pdf
- awx103-suppl_data/brain-2016-02105-File009.pdf
